# Supplementary material for: Identification of gene family members and a key structural variation reveal important roles of OVATE genes in regulating tea (Camellia sinensis) leaf development
Source: Front Plant Sci. 2022 Sep 23;13:1008408. doi: 10.3389/fpls.2022.1008408 (PMC9539550; doi:10.3389/fpls.2022.1008408)
Supplement: Supplementary Table S1 — Details of the pl, MW and subcellular localization of members of the ovate gene family in the genomes of cultivated and ancient tea plants. [file Table_1.XLSX]

## Sheet: Sheet1
	Gene Name	pl	MW	Subcellular localization of proteins
	CSS0000964.1	6.64	20.1606	Nucleus
	CSS0001051.1	9.03	18.1355	Nucleus
	CSS0001807.1	6.13	11.3202	Chloroplast Nucleus
	CSS0002009.1	9.81	40.6749	Nucleus
	CSS0003463.1	5.34	24.4343	Nucleus
	CSS0006035.1	4.72	22.7321	Nucleus
	CSS0006083.1	8.1	30.2951	Nucleus
	CSS0006562.1	6.14	13.0282	Mitochondrion
	CSS0013646.1	7.15	23.9878	Nucleus
ShuChaZao	CSS0014608.1	9.98	30.2385	Nucleus
	CSS0018166.1	6.18	31.1247	Nucleus
	CSS0022682.1	9.63	37.7164	Nucleus
	CSS0023596.1	4.61	21.9362	Nucleus
	CSS0026016.1	8.22	22.0177	Nucleus
	CSS0030687.1	5.1	25.2713	Cell membrane. Nucleus
	CSS0031257.1	9.86	40.76	Nucleus
	CSS0033023.1	8.78	47.2198	Nucleus
	CSS0033202.1	9.22	35.7139	Nucleus
	CSS0035609.1	9.55	30.5575	Nucleus
	CSS0040663.1	9.85	33.4389	Nucleus
	CSS0043063.1	9.85	33.1486	Nucleus
	CSS0043168.1	9.99	38.3022	Nucleus
	CSS0043313.1	5.1	25.2713	Cell membrane. Nucleus
	CSS0047001.1	5.74	24.1779	Nucleus
	CSS0047083.1	6.28	11.233	Nucleus
	CSS0048478.1	6.48	42.9708	Nucleus
	GWHPABKB000286	4.53	27.7741	Nucleus
	GWHPABKB004091	8.92	22.7255	Nucleus
	GWHPABKB004138	8.16	22.7255	Nucleus
	GWHPABKB007821	4.7	27.2882	Nucleus
	GWHPABKB007822	9.03	17.8322	Nucleus
DASZ(ancient tea plant)	GWHPABKB009853	9.22	35.7139	Nucleus
	GWHPABKB010862	6.09	32.1149	Nucleus
	GWHPABKB014218	10.19	34.7948	Nucleus
	GWHPABKB018054	9.86	19.8518	Nucleus
	GWHPABKB019091	9.64	39.2584	Nucleus
	GWHPABKB030496	8.6	40.1251	Chloroplast Nucleus
	GWHPABKB032651	5.74	23.9897	Nucleus
	GWHPABKB032836	10.07	37.2288	Nucleus
