# Supplementary material for: Identification of gene family members and a key structural variation reveal important roles of OVATE genes in regulating tea (Camellia sinensis) leaf development
Source: Front Plant Sci. 2022 Sep 23;13:1008408. doi: 10.3389/fpls.2022.1008408 (PMC9539550; doi:10.3389/fpls.2022.1008408)
Supplement: Supplementary Table S2 — Detailed information on cis-acting elements identified in the genomes of cultivated and ancient tea plants. [file Table_2.XLS]

## Sheet: Sheet1
Gene Name	Cis-acting element	Motof	Pos	Source	Class
CSS0000964.1	TGA-element	AACGAC	348	Brassica oleracea	Auxin
CSS0000964.1	ABRE	ACGTG	1461	Arabidopsis thaliana	ABA
CSS0000964.1	ARE	AAACCA	632	Zea mays	ARE
CSS0000964.1	AT-rich sequence	TAAAATACT	719	Pisum sativum	PGD
CSS0000964.1	P-box	CCTTTTG	1192	Oryza sativa	GA
CSS0000964.1	MRE	AACCTAA	126	Petroselinum crispum	MYB
CSS0001051.1	TGA-element	AACGAC	686	Brassica oleracea	Auxin
CSS0001051.1	ABRE	ACGTG	812	Arabidopsis thaliana	ABA
CSS0001051.1	ARE	AAACCA	224	Zea mays	ARE
CSS0001051.1	TGACG-motif	TGACG	1667	Hordeum vulgare	MeJA
CSS0001051.1	CGTCA-motif	CGTCA	1667	Hordeum vulgare	MeJA
CSS0001051.1	O2-site	GATGATGTGG	322	Zea mays	PGD
CSS0001051.1	CAT-box	GCCACT	877	Arabidopsis thaliana	PGD
CSS0001051.1	CCAAT-box	CAACGG	1695	Hordeum vulgare	MYBHv1
CSS0001051.1	CCAAT-box	CAACGG	1821	Hordeum vulgare	MYBHv1
CSS0001807.1	LTR	CCGAAA	1814	Hordeum vulgare	cold
CSS0001807.1	TCA-element	CCATCTTTTT	235	Nicotiana tabacum	SA
CSS0001807.1	TCA-element	CCATCTTTTT	506	Nicotiana tabacum	SA
CSS0001807.1	TCA-element	CCATCTTTTT	1347	Nicotiana tabacum	SA
CSS0001807.1	TCA-element	TCAGAAGAGG	1617	Brassica oleracea	SA
CSS0001807.1	ABRE	ACGTG	221	Arabidopsis thaliana	ABA
CSS0001807.1	ABRE	ACGTG	897	Arabidopsis thaliana	ABA
CSS0001807.1	ABRE	ACGTG	1048	Arabidopsis thaliana	ABA
CSS0001807.1	ARE	AAACCA	48	Zea mays	ARE
CSS0001807.1	ARE	AAACCA	966	Zea mays	ARE
CSS0001807.1	CAT-box	GCCACT	127	Arabidopsis thaliana	PGD
CSS0001807.1	AT-rich sequence	TAAAATACT	837	Pisum sativum	PGD
CSS0001807.1	MRE	AACCTAA	1824	Petroselinum crispum	MYB
CSS0002009.1	TGA-element	AACGAC	251	Brassica oleracea	Auxin
CSS0002009.1	TC-rich repeats	ATTCTCTAAC	156	Nicotiana tabacum	defense and stress
CSS0002009.1	ARE	AAACCA	410	Zea mays	ARE
CSS0002009.1	ARE	AAACCA	1359	Zea mays	ARE
CSS0002009.1	circadian	CAAAGATATC	1617	Lycopersicon esculentum	PGD
CSS0002009.1	CGTCA-motif	CGTCA	475	Hordeum vulgare	MeJA
CSS0002009.1	TGACG-motif	TGACG	475	Hordeum vulgare	MeJA
CSS0002009.1	MBS	CAACTG	558	Arabidopsis thaliana	MYB
CSS0002009.1	CCAAT-box	CAACGG	1252	Hordeum vulgare	MYBHv1
CSS0003463.1	MSA-like	TCAAACGGT	298	Catharanthus roseus	PGD
CSS0003463.1	LTR	CCGAAA	420	Hordeum vulgare	cold
CSS0003463.1	TCA-element	CCATCTTTTT	1659	Nicotiana tabacum	SA
CSS0003463.1	ABRE	ACGTG	1733	Arabidopsis thaliana	ABA
CSS0003463.1	ARE	AAACCA	1232	Zea mays	ARE
CSS0003463.1	ARE	AAACCA	1285	Zea mays	ARE
CSS0003463.1	circadian	CAAAGATATC	885	Lycopersicon esculentum	PGD
CSS0003463.1	AT-rich sequence	TAAAATACT	910	Pisum sativum	PGD
CSS0006035.1	TC-rich repeats	GTTTTCTTAC	808	Nicotiana tabacum	defense and stress
CSS0006035.1	LTR	CCGAAA	1766	Hordeum vulgare	cold
CSS0006035.1	TCA-element	CCATCTTTTT	1422	Nicotiana tabacum	SA
CSS0006035.1	ARE	AAACCA	933	Zea mays	ARE
CSS0006035.1	MBS	CAACTG	1877	Arabidopsis thaliana	MYB
CSS0006083.1	ARE	AAACCA	124	Zea mays	ARE
CSS0006083.1	ARE	AAACCA	223	Zea mays	ARE
CSS0006083.1	ARE	AAACCA	856	Zea mays	ARE
CSS0006083.1	ARE	AAACCA	1115	Zea mays	ARE
CSS0006083.1	TGACG-motif	TGACG	1968	Hordeum vulgare	MeJA
CSS0006083.1	CGTCA-motif	CGTCA	1968	Hordeum vulgare	MeJA
CSS0006083.1	P-box	CCTTTTG	155	Oryza sativa	GA
CSS0006083.1	P-box	CCTTTTG	701	Oryza sativa	GA
CSS0006083.1	MRE	AACCTAA	1784	Petroselinum crispum	MYB
CSS0006562.1	TGA-element	AACGAC	608	Brassica oleracea	Auxin
CSS0006562.1	TGA-element	AACGAC	1140	Brassica oleracea	Auxin
CSS0006562.1	TGA-element	AACGAC	1162	Brassica oleracea	Auxin
CSS0006562.1	TC-rich repeats	ATTCTCTAAC	296	Nicotiana tabacum	defense and stress
CSS0006562.1	TCA-element	CCATCTTTTT	680	Nicotiana tabacum	SA
CSS0006562.1	ABRE	ACGTG	815	Arabidopsis thaliana	ABA
CSS0006562.1	ABRE	GCAACGTGTC	879	Hordeum vulgare	ABA
CSS0006562.1	ABRE	CACGTG	881	Arabidopsis thaliana	ABA
CSS0006562.1	ABRE	ACGTG	882	Arabidopsis thaliana	ABA
CSS0006562.1	ABRE	GACACGTGGC	998	Triticum aestivum	ABA
CSS0006562.1	ABRE	ACGTG	1007	Arabidopsis thaliana	ABA
CSS0006562.1	ABRE	ACGTG	1488	Arabidopsis thaliana	ABA
CSS0006562.1	ARE	AAACCA	575	Zea mays	ARE
CSS0006562.1	ARE	AAACCA	1452	Zea mays	ARE
CSS0006562.1	CAT-box	GCCACT	984	Arabidopsis thaliana	PGD
CSS0006562.1	CAT-box	GCCACT	1002	Arabidopsis thaliana	PGD
CSS0006562.1	AT-rich sequence	TAAAATACT	1669	Pisum sativum	PGD
CSS0013646.1	TATC-box	TATCCCA	1449	Oryza sativa	GA
CSS0013646.1	TCA-element	CCATCTTTTT	1083	Nicotiana tabacum	SA
CSS0013646.1	ABRE	ACGTG	160	Arabidopsis thaliana	ABA
CSS0013646.1	ABRE	GCCGCGTGGC	448	Oryza sativa	ABA
CSS0013646.1	ABRE	CACGTG	450	Arabidopsis thaliana	ABA
CSS0013646.1	ABRE	ACGTG	451	Arabidopsis thaliana	ABA
CSS0013646.1	ABRE	ACGTG	875	Arabidopsis thaliana	ABA
CSS0013646.1	AT-rich sequence	TAAAATACT	829	Pisum sativum	PGD
CSS0013646.1	P-box	CCTTTTG	1336	Oryza sativa	GA
CSS0013646.1	P-box	CCTTTTG	1424	Oryza sativa	GA
CSS0014608.1	ABRE	CACGTG	143	Arabidopsis thaliana	ABA
CSS0014608.1	ABRE	ACGTG	144	Arabidopsis thaliana	ABA
CSS0014608.1	ABRE	GCCGCGTGGC	159	Oryza sativa	ABA
CSS0014608.1	ARE	AAACCA	1174	Zea mays	ARE
CSS0014608.1	ARE	AAACCA	1913	Zea mays	ARE
CSS0014608.1	ARE	AAACCA	1998	Zea mays	ARE
CSS0014608.1	TGACG-motif	TGACG	512	Hordeum vulgare	MeJA
CSS0014608.1	CGTCA-motif	CGTCA	512	Hordeum vulgare	MeJA
CSS0014608.1	MRE	AACCTAA	79	Petroselinum crispum	MYB
CSS0018166.1	TC-rich repeats	GTTTTCTTAC	320	Nicotiana tabacum	defense and stress
CSS0018166.1	LTR	CCGAAA	700	Hordeum vulgare	cold
CSS0018166.1	TCA-element	TCAGAAGAGG	20	Brassica oleracea	SA
CSS0018166.1	ABRE	ACGTG	841	Arabidopsis thaliana	ABA
CSS0018166.1	ABRE	ACGTG	1096	Arabidopsis thaliana	ABA
CSS0018166.1	ARE	AAACCA	1285	Zea mays	ARE
CSS0018166.1	ARE	AAACCA	1967	Zea mays	ARE
CSS0018166.1	TGACG-motif	TGACG	839	Hordeum vulgare	MeJA
CSS0018166.1	CGTCA-motif	CGTCA	839	Hordeum vulgare	MeJA
CSS0018166.1	CAT-box	GCCACT	392	Arabidopsis thaliana	PGD
CSS0018166.1	HD-Zip 1	CAAT(A/T)ATTG	573	Arabidopsis thaliana	PGD
CSS0022682.1	TCA-element	CCATCTTTTT	727	Nicotiana tabacum	SA
CSS0022682.1	ABRE	ACGTG	742	Arabidopsis thaliana	ABA
CSS0022682.1	ARE	AAACCA	43	Zea mays	ARE
CSS0022682.1	ARE	AAACCA	344	Zea mays	ARE
CSS0022682.1	AuxRR-core	GGTCCAT	1296	Nicotiana tabacum	Auxin
CSS0022682.1	CGTCA-motif	CGTCA	326	Hordeum vulgare	MeJA
CSS0022682.1	CGTCA-motif	CGTCA	740	Hordeum vulgare	MeJA
CSS0022682.1	CGTCA-motif	CGTCA	1411	Hordeum vulgare	MeJA
CSS0022682.1	TGACG-motif	TGACG	326	Hordeum vulgare	MeJA
CSS0022682.1	TGACG-motif	TGACG	740	Hordeum vulgare	MeJA
CSS0022682.1	TGACG-motif	TGACG	1411	Hordeum vulgare	MeJA
CSS0022682.1	O2-site	GATGATGTGG	1943	Zea mays	PGD
CSS0022682.1	GCN4_motif	TGAGTCA	595	Oryza sativa	PGD
CSS0022682.1	GCN4_motif	TGAGTCA	1829	Oryza sativa	PGD
CSS0022682.1	P-box	CCTTTTG	1176	Oryza sativa	GA
CSS0022682.1	P-box	CCTTTTG	1496	Oryza sativa	GA
CSS0022682.1	MBS	CAACTG	1834	Arabidopsis thaliana	MYB
CSS0022682.1	TGA-box	TGACGTAA	1411	Glycine max	Auxin
CSS0023596.1	ABRE	ACGTG	462	Arabidopsis thaliana	ABA
CSS0023596.1	ARE	AAACCA	547	Zea mays	ARE
CSS0023596.1	ARE	AAACCA	1173	Zea mays	ARE
CSS0023596.1	ARE	AAACCA	1759	Zea mays	ARE
CSS0023596.1	O2-site	GATGATGTGG	1952	Zea mays	PGD
CSS0023596.1	AACA_motif	TAACAAACTCCA	764	Oryza sativa	PGD
CSS0023596.1	MBS	CAACTG	1877	Arabidopsis thaliana	MYB
CSS0023596.1	MBSI	aaaAaaC(G/C)GTTA	1601	Petunia hybrida	MYB
CSS0026016.1	TGA-element	AACGAC	1176	Brassica oleracea	Auxin
CSS0026016.1	TGA-element	AACGAC	1268	Brassica oleracea	Auxin
CSS0026016.1	LTR	CCGAAA	1893	Hordeum vulgare	cold
CSS0026016.1	TGACG-motif	TGACG	1104	Hordeum vulgare	MeJA
CSS0026016.1	CGTCA-motif	CGTCA	1104	Hordeum vulgare	MeJA
CSS0026016.1	CAT-box	GCCACT	1282	Arabidopsis thaliana	PGD
CSS0026016.1	GCN4_motif	TGAGTCA	1287	Oryza sativa	PGD
CSS0026016.1	AT-rich sequence	TAAAATACT	1305	Pisum sativum	PGD
CSS0026016.1	HD-Zip 1	CAAT(A/T)ATTG	217	Arabidopsis thaliana	PGD
CSS0026016.1	MBS	CAACTG	1875	Arabidopsis thaliana	MYB
CSS0026016.1	MBS	CAACTG	1917	Arabidopsis thaliana	MYB
CSS0026016.1	MRE	AACCTAA	1294	Petroselinum crispum	MYB
CSS0026016.1	CCAAT-box	CAACGG	983	Hordeum vulgare	MYBHv1
CSS0030687.1	TC-rich repeats	ATTCTCTAAC	535	Nicotiana tabacum	defense and stress
CSS0030687.1	LTR	CCGAAA	501	Hordeum vulgare	cold
CSS0030687.1	TCA-element	CCATCTTTTT	1829	Nicotiana tabacum	SA
CSS0030687.1	ARE	AAACCA	248	Zea mays	ARE
CSS0030687.1	ARE	AAACCA	1413	Zea mays	ARE
CSS0030687.1	CGTCA-motif	CGTCA	406	Hordeum vulgare	MeJA
CSS0030687.1	CGTCA-motif	CGTCA	704	Hordeum vulgare	MeJA
CSS0030687.1	CGTCA-motif	CGTCA	1349	Hordeum vulgare	MeJA
CSS0030687.1	TGACG-motif	TGACG	406	Hordeum vulgare	MeJA
CSS0030687.1	TGACG-motif	TGACG	704	Hordeum vulgare	MeJA
CSS0030687.1	TGACG-motif	TGACG	1349	Hordeum vulgare	MeJA
CSS0030687.1	CAT-box	GCCACT	631	Arabidopsis thaliana	PGD
CSS0030687.1	AuxRE	TGTCTCAATAAG	1922	Glycine max	Auxin
CSS0031257.1	TGA-element	AACGAC	259	Brassica oleracea	Auxin
CSS0031257.1	TC-rich repeats	ATTCTCTAAC	164	Nicotiana tabacum	defense and stress
CSS0031257.1	ARE	AAACCA	418	Zea mays	ARE
CSS0031257.1	ARE	AAACCA	707	Zea mays	ARE
CSS0031257.1	ARE	AAACCA	1367	Zea mays	ARE
CSS0031257.1	TGACG-motif	TGACG	483	Hordeum vulgare	MeJA
CSS0031257.1	CGTCA-motif	CGTCA	483	Hordeum vulgare	MeJA
CSS0031257.1	GARE-motif	TCTGTTG	1657	Brassica oleracea	GA
CSS0031257.1	MBS	CAACTG	566	Arabidopsis thaliana	MYB
CSS0031257.1	CCAAT-box	CAACGG	1260	Hordeum vulgare	MYBHv1
CSS0033023.1	ABRE	ACGTG	815	Arabidopsis thaliana	ABA
CSS0033023.1	ABRE	ACGTG	1428	Arabidopsis thaliana	ABA
CSS0033023.1	ABRE	ACGTG	1526	Arabidopsis thaliana	ABA
CSS0033023.1	ABRE	ACGTG	1896	Arabidopsis thaliana	ABA
CSS0033023.1	ARE	AAACCA	636	Zea mays	ARE
CSS0033023.1	ARE	AAACCA	1030	Zea mays	ARE
CSS0033023.1	ARE	AAACCA	1316	Zea mays	ARE
CSS0033023.1	GCN4_motif	TGAGTCA	197	Oryza sativa	PGD
CSS0033023.1	MBS	CAACTG	1919	Arabidopsis thaliana	MYB
CSS0033023.1	MRE	AACCTAA	721	Petroselinum crispum	MYB
CSS0033202.1	ABRE	ACGTG	121	Arabidopsis thaliana	ABA
CSS0033202.1	ABRE	ACGTG	851	Arabidopsis thaliana	ABA
CSS0033202.1	ABRE	ACGTG	1026	Arabidopsis thaliana	ABA
CSS0033202.1	ARE	AAACCA	985	Zea mays	ARE
CSS0033202.1	ARE	AAACCA	1079	Zea mays	ARE
CSS0033202.1	TGACG-motif	TGACG	853	Hordeum vulgare	MeJA
CSS0033202.1	TGACG-motif	TGACG	1997	Hordeum vulgare	MeJA
CSS0033202.1	CGTCA-motif	CGTCA	853	Hordeum vulgare	MeJA
CSS0033202.1	CGTCA-motif	CGTCA	1997	Hordeum vulgare	MeJA
CSS0035609.1	TGA-element	AACGAC	47	Brassica oleracea	Auxin
CSS0035609.1	TATC-box	TATCCCA	1440	Oryza sativa	GA
CSS0035609.1	TATC-box	TATCCCA	1502	Oryza sativa	GA
CSS0035609.1	TCA-element	CCATCTTTTT	260	Nicotiana tabacum	SA
CSS0035609.1	TCA-element	CCATCTTTTT	1660	Nicotiana tabacum	SA
CSS0035609.1	TGACG-motif	TGACG	939	Hordeum vulgare	MeJA
CSS0035609.1	CGTCA-motif	CGTCA	939	Hordeum vulgare	MeJA
CSS0035609.1	HD-Zip 1	CAAT(A/T)ATTG	1465	Arabidopsis thaliana	PGD
CSS0035609.1	MBS	CAACTG	200	Arabidopsis thaliana	MYB
CSS0035609.1	MRE	AACCTAA	1810	Petroselinum crispum	MYB
CSS0040663.1	ARE	AAACCA	280	Zea mays	ARE
CSS0040663.1	CGTCA-motif	CGTCA	1048	Hordeum vulgare	MeJA
CSS0040663.1	TGACG-motif	TGACG	1048	Hordeum vulgare	MeJA
CSS0040663.1	GCN4_motif	TGAGTCA	1671	Oryza sativa	PGD
CSS0040663.1	AT-rich sequence	TAAAATACT	538	Pisum sativum	PGD
CSS0040663.1	P-box	CCTTTTG	1575	Oryza sativa	GA
CSS0040663.1	MBS	CAACTG	1179	Arabidopsis thaliana	MYB
CSS0040663.1	MBS	CAACTG	1751	Arabidopsis thaliana	MYB
CSS0043063.1	ARE	AAACCA	777	Zea mays	ARE
CSS0043063.1	ARE	AAACCA	1291	Zea mays	ARE
CSS0043063.1	ARE	AAACCA	1335	Zea mays	ARE
CSS0043063.1	circadian	CAAAGATATC	1592	Lycopersicon esculentum	PGD
CSS0043063.1	GCN4_motif	TGAGTCA	1672	Oryza sativa	PGD
CSS0043063.1	AT-rich sequence	TAAAATACT	268	Pisum sativum	PGD
CSS0043063.1	MBS	CAACTG	729	Arabidopsis thaliana	MYB
CSS0043168.1	TATC-box	TATCCCA	1689	Oryza sativa	GA
CSS0043168.1	TATC-box	TATCCCA	1703	Oryza sativa	GA
CSS0043168.1	TCA-element	CCATCTTTTT	650	Nicotiana tabacum	SA
CSS0043168.1	ABRE	ACGTG	1001	Arabidopsis thaliana	ABA
CSS0043168.1	ARE	AAACCA	1299	Zea mays	ARE
CSS0043168.1	ARE	AAACCA	1934	Zea mays	ARE
CSS0043168.1	MBS	CAACTG	632	Arabidopsis thaliana	MYB
CSS0043313.1	TC-rich repeats	ATTCTCTAAC	539	Nicotiana tabacum	defense and stress
CSS0043313.1	LTR	CCGAAA	505	Hordeum vulgare	cold
CSS0043313.1	TCA-element	TCAGAAGAGG	304	Brassica oleracea	SA
CSS0043313.1	TCA-element	CCATCTTTTT	1831	Nicotiana tabacum	SA
CSS0043313.1	ARE	AAACCA	252	Zea mays	ARE
CSS0043313.1	ARE	AAACCA	842	Zea mays	ARE
CSS0043313.1	ARE	AAACCA	1414	Zea mays	ARE
CSS0043313.1	TGACG-motif	TGACG	410	Hordeum vulgare	MeJA
CSS0043313.1	TGACG-motif	TGACG	708	Hordeum vulgare	MeJA
CSS0043313.1	TGACG-motif	TGACG	1350	Hordeum vulgare	MeJA
CSS0043313.1	CGTCA-motif	CGTCA	410	Hordeum vulgare	MeJA
CSS0043313.1	CGTCA-motif	CGTCA	708	Hordeum vulgare	MeJA
CSS0043313.1	CGTCA-motif	CGTCA	1350	Hordeum vulgare	MeJA
CSS0043313.1	CAT-box	GCCACT	635	Arabidopsis thaliana	PGD
CSS0043313.1	AuxRE	TGTCTCAATAAG	1920	Glycine max	Auxin
CSS0047001.1	LTR	CCGAAA	1560	Hordeum vulgare	cold
CSS0047001.1	ABRE	ACGTG	1635	Arabidopsis thaliana	ABA
CSS0047001.1	ARE	AAACCA	185	Zea mays	ARE
CSS0047001.1	ARE	AAACCA	460	Zea mays	ARE
CSS0047001.1	ARE	AAACCA	1249	Zea mays	ARE
CSS0047001.1	ARE	AAACCA	1270	Zea mays	ARE
CSS0047001.1	O2-site	GATGA(C/T)(A/G)TG(A/G)	1186	Zea mays	PGD
CSS0047001.1	GARE-motif	TCTGTTG	1315	Brassica oleracea	GA
CSS0047001.1	MBS	CAACTG	999	Arabidopsis thaliana	MYB
CSS0047001.1	MBS	CAACTG	1808	Arabidopsis thaliana	MYB
CSS0047001.1	CCAAT-box	CAACGG	908	Hordeum vulgare	MYBHv1
CSS0047001.1	CCAAT-box	CAACGG	954	Hordeum vulgare	MYBHv1
CSS0047083.1	TATC-box	TATCCCA	507	Oryza sativa	GA
CSS0047083.1	LTR	CCGAAA	1828	Hordeum vulgare	cold
CSS0047083.1	TCA-element	CCATCTTTTT	565	Nicotiana tabacum	SA
CSS0047083.1	TCA-element	CCATCTTTTT	1354	Nicotiana tabacum	SA
CSS0047083.1	TCA-element	TCAGAAGAGG	1624	Brassica oleracea	SA
CSS0047083.1	ABRE	ACGTG	1055	Arabidopsis thaliana	ABA
CSS0047083.1	ARE	AAACCA	767	Zea mays	ARE
CSS0047083.1	ARE	AAACCA	973	Zea mays	ARE
CSS0047083.1	ARE	AAACCA	1920	Zea mays	ARE
CSS0047083.1	CGTCA-motif	CGTCA	1783	Hordeum vulgare	MeJA
CSS0047083.1	TGACG-motif	TGACG	1783	Hordeum vulgare	MeJA
CSS0047083.1	MBS	CAACTG	672	Arabidopsis thaliana	MYB
CSS0047083.1	MRE	AACCTAA	309	Petroselinum crispum	MYB
CSS0048478.1	ABRE	ACGTG	703	Arabidopsis thaliana	ABA
CSS0048478.1	ABRE	ACGTG	1317	Arabidopsis thaliana	ABA
CSS0048478.1	ABRE	ACGTG	1415	Arabidopsis thaliana	ABA
CSS0048478.1	ABRE	ACGTG	1785	Arabidopsis thaliana	ABA
CSS0048478.1	ARE	AAACCA	524	Zea mays	ARE
CSS0048478.1	ARE	AAACCA	918	Zea mays	ARE
CSS0048478.1	ARE	AAACCA	1204	Zea mays	ARE
CSS0048478.1	O2-site	GATGATGTGG	1910	Zea mays	PGD
CSS0048478.1	GCN4_motif	TGAGTCA	85	Oryza sativa	PGD
CSS0048478.1	MBS	CAACTG	1808	Arabidopsis thaliana	MYB
CSS0048478.1	MRE	AACCTAA	609	Petroselinum crispum	MYB
GWHGABKB000286	TGA-element	AACGAC	716	Brassica oleracea	Auxin
GWHGABKB000286	TGA-element	AACGAC	722	Brassica oleracea	Auxin
GWHGABKB000286	TGA-element	AACGAC	870	Brassica oleracea	Auxin
GWHGABKB000286	CCAAT-box	CAACGG	1890	Hordeum vulgare	MYBHv1
GWHGABKB018054	ARE	AAACCA	97	Zea mays	ARE
GWHGABKB018054	ARE	AAACCA	757	Zea mays	ARE
GWHGABKB018054	ARE	AAACCA	1505	Zea mays	ARE
GWHGABKB018054	ARE	AAACCA	1667	Zea mays	ARE
GWHGABKB018054	ARE	AAACCA	1779	Zea mays	ARE
GWHGABKB018054	O2-site	GATGATGTGG	1599	Zea mays	PGD
GWHGABKB018054	O2-site	GATGATGTGG	1611	Zea mays	PGD
GWHGABKB018054	CCAAT-box	CAACGG	650	Hordeum vulgare	MYBHv1
GWHGABKB019091	TCA-element	CCATCTTTTT	435	Nicotiana tabacum	SA
GWHGABKB019091	ARE	AAACCA	739	Zea mays	ARE
GWHGABKB019091	ARE	AAACCA	914	Zea mays	ARE
GWHGABKB019091	ARE	AAACCA	1932	Zea mays	ARE
GWHGABKB019091	P-box	CCTTTTG	725	Oryza sativa	GA
GWHGABKB019091	P-box	CCTTTTG	810	Oryza sativa	GA
GWHGABKB030496	LTR	CCGAAA	1985	Hordeum vulgare	cold
GWHGABKB030496	ABRE	ACGTG	663	Arabidopsis thaliana	ABA
GWHGABKB030496	ABRE	ACGTG	1249	Arabidopsis thaliana	ABA
GWHGABKB030496	ABRE	ACGTG	1347	Arabidopsis thaliana	ABA
GWHGABKB030496	ABRE	ACGTG	1715	Arabidopsis thaliana	ABA
GWHGABKB030496	ARE	AAACCA	484	Zea mays	ARE
GWHGABKB030496	ARE	AAACCA	849	Zea mays	ARE
GWHGABKB030496	ARE	AAACCA	1136	Zea mays	ARE
GWHGABKB030496	ARE	AAACCA	1952	Zea mays	ARE
GWHGABKB030496	ARE	AAACCA	1957	Zea mays	ARE
GWHGABKB030496	O2-site	GATGATGTGG	1840	Zea mays	PGD
GWHGABKB030496	GCN4_motif	TGAGTCA	51	Oryza sativa	PGD
GWHGABKB030496	MRE	AACCTAA	569	Petroselinum crispum	MYB
GWHGABKB032651	LTR	CCGAAA	1562	Hordeum vulgare	cold
GWHGABKB032651	ABRE	ACGTG	1637	Arabidopsis thaliana	ABA
GWHGABKB032651	ARE	AAACCA	181	Zea mays	ARE
GWHGABKB032651	ARE	AAACCA	462	Zea mays	ARE
GWHGABKB032651	ARE	AAACCA	1251	Zea mays	ARE
GWHGABKB032651	ARE	AAACCA	1272	Zea mays	ARE
GWHGABKB032651	O2-site	GATGA(C/T)(A/G)TG(A/G)	1188	Zea mays	PGD
GWHGABKB032651	GARE-motif	TCTGTTG	1317	Brassica oleracea	GA
GWHGABKB032651	MBS	CAACTG	618	Arabidopsis thaliana	MYB
GWHGABKB032651	MBS	CAACTG	1001	Arabidopsis thaliana	MYB
GWHGABKB032651	MBS	CAACTG	1810	Arabidopsis thaliana	MYB
GWHGABKB032651	CCAAT-box	CAACGG	910	Hordeum vulgare	MYBHv1
GWHGABKB032651	CCAAT-box	CAACGG	956	Hordeum vulgare	MYBHv1
GWHGABKB032836	LTR	CCGAAA	27	Hordeum vulgare	cold
GWHGABKB032836	TCA-element	CCATCTTTTT	212	Nicotiana tabacum	SA
GWHGABKB032836	ABRE	CGTACGTGCA	370	Hordeum vulgare	ABA
GWHGABKB032836	circadian	CAAAGATATC	741	Lycopersicon esculentum	PGD
GWHGABKB032836	CAT-box	GCCACT	1203	Arabidopsis thaliana	PGD
GWHGABKB032836	CAT-box	GCCACT	1243	Arabidopsis thaliana	PGD
GWHGABKB032836	GARE-motif	TCTGTTG	1730	Brassica oleracea	GA
GWHGABKB032836	MBS	CAACTG	1702	Arabidopsis thaliana	MYB
GWHGABKB004091	TC-rich repeats	GTTTTCTTAC	852	Nicotiana tabacum	defense and stress
GWHGABKB004091	LTR	CCGAAA	716	Hordeum vulgare	cold
GWHGABKB004091	LTR	CCGAAA	1909	Hordeum vulgare	cold
GWHGABKB004091	ABRE	ACGTG	1120	Arabidopsis thaliana	ABA
GWHGABKB004091	ARE	AAACCA	712	Zea mays	ARE
GWHGABKB004091	ARE	AAACCA	1584	Zea mays	ARE
GWHGABKB004091	ARE	AAACCA	1647	Zea mays	ARE
GWHGABKB004091	ARE	AAACCA	1689	Zea mays	ARE
GWHGABKB004091	AuxRR-core	GGTCCAT	131	Nicotiana tabacum	Auxin
GWHGABKB004091	TGACG-motif	TGACG	190	Hordeum vulgare	MeJA
GWHGABKB004091	TGACG-motif	TGACG	1097	Hordeum vulgare	MeJA
GWHGABKB004091	TGACG-motif	TGACG	1145	Hordeum vulgare	MeJA
GWHGABKB004091	CGTCA-motif	CGTCA	190	Hordeum vulgare	MeJA
GWHGABKB004091	CGTCA-motif	CGTCA	1097	Hordeum vulgare	MeJA
GWHGABKB004091	CGTCA-motif	CGTCA	1145	Hordeum vulgare	MeJA
GWHGABKB004091	GC-motif	CCCCCG	1969	Zea mays	PGD
GWHGABKB004091	P-box	CCTTTTG	1150	Oryza sativa	GA
GWHGABKB004091	MBS	CAACTG	1891	Arabidopsis thaliana	MYB
GWHGABKB004091	MBS	CAACTG	1933	Arabidopsis thaliana	MYB
GWHGABKB004138	TGA-element	AACGAC	1225	Brassica oleracea	Auxin
GWHGABKB004138	LTR	CCGAAA	1909	Hordeum vulgare	cold
GWHGABKB004138	TGACG-motif	TGACG	1153	Hordeum vulgare	MeJA
GWHGABKB004138	CGTCA-motif	CGTCA	1153	Hordeum vulgare	MeJA
GWHGABKB004138	CAT-box	GCCACT	1331	Arabidopsis thaliana	PGD
GWHGABKB004138	GCN4_motif	TGAGTCA	1336	Oryza sativa	PGD
GWHGABKB004138	AT-rich sequence	TAAAATACT	1354	Pisum sativum	PGD
GWHGABKB004138	HD-Zip 1	CAAT(A/T)ATTG	253	Arabidopsis thaliana	PGD
GWHGABKB004138	MBS	CAACTG	1122	Arabidopsis thaliana	MYB
GWHGABKB004138	MBS	CAACTG	1891	Arabidopsis thaliana	MYB
GWHGABKB004138	MBS	CAACTG	1933	Arabidopsis thaliana	MYB
GWHGABKB004138	MRE	AACCTAA	1343	Petroselinum crispum	MYB
GWHGABKB004138	CCAAT-box	CAACGG	1032	Hordeum vulgare	MYBHv1
GWHGABKB007821	TGA-element	AACGAC	309	Brassica oleracea	Auxin
GWHGABKB007821	TCA-element	CCATCTTTTT	621	Nicotiana tabacum	SA
GWHGABKB007821	TCA-element	CCATCTTTTT	687	Nicotiana tabacum	SA
GWHGABKB007821	ABRE	ACGTG	931	Arabidopsis thaliana	ABA
GWHGABKB007821	ARE	AAACCA	503	Zea mays	ARE
GWHGABKB007821	ARE	AAACCA	710	Zea mays	ARE
GWHGABKB007821	ARE	AAACCA	1997	Zea mays	ARE
GWHGABKB007821	GCN4_motif	TGAGTCA	1291	Oryza sativa	PGD
GWHGABKB007821	GCN4_motif	TGAGTCA	1558	Oryza sativa	PGD
GWHGABKB007821	P-box	CCTTTTG	792	Oryza sativa	GA
GWHGABKB007821	MRE	AACCTAA	557	Petroselinum crispum	MYB
GWHGABKB007822	TGA-element	AACGAC	693	Brassica oleracea	Auxin
GWHGABKB007822	ABRE	ACGTG	819	Arabidopsis thaliana	ABA
GWHGABKB007822	ARE	AAACCA	211	Zea mays	ARE
GWHGABKB007822	TGACG-motif	TGACG	1675	Hordeum vulgare	MeJA
GWHGABKB007822	CGTCA-motif	CGTCA	1675	Hordeum vulgare	MeJA
GWHGABKB007822	O2-site	GATGATGTGG	311	Zea mays	PGD
GWHGABKB007822	CAT-box	GCCACT	884	Arabidopsis thaliana	PGD
GWHGABKB007822	AT-rich sequence	TAAAATACT	1393	Pisum sativum	PGD
GWHGABKB007822	CCAAT-box	CAACGG	1703	Hordeum vulgare	MYBHv1
GWHGABKB007822	CCAAT-box	CAACGG	1826	Hordeum vulgare	MYBHv1
GWHGABKB009853	ABRE	ACGTG	870	Arabidopsis thaliana	ABA
GWHGABKB009853	ABRE	ACGTG	1045	Arabidopsis thaliana	ABA
GWHGABKB009853	ARE	AAACCA	1098	Zea mays	ARE
GWHGABKB009853	TGACG-motif	TGACG	872	Hordeum vulgare	MeJA
GWHGABKB009853	TGACG-motif	TGACG	1997	Hordeum vulgare	MeJA
GWHGABKB009853	CGTCA-motif	CGTCA	872	Hordeum vulgare	MeJA
GWHGABKB009853	CGTCA-motif	CGTCA	1997	Hordeum vulgare	MeJA
GWHGABKB010862	TC-rich repeats	GTTTTCTTAC	1049	Nicotiana tabacum	defense and stress
GWHGABKB010862	Unnamed_1	GGATTTTACAGT	310	Pisum sativum	PGD
GWHGABKB010862	TCA-element	CCATCTTTTT	1665	Nicotiana tabacum	SA
GWHGABKB010862	ARE	AAACCA	140	Zea mays	ARE
GWHGABKB010862	ARE	AAACCA	163	Zea mays	ARE
GWHGABKB010862	ARE	AAACCA	1174	Zea mays	ARE
GWHGABKB010862	AACA_motif	TAACAAACTCCA	474	Oryza sativa	PGD
GWHGABKB014218	TATC-box	TATCCCA	1447	Oryza sativa	GA
GWHGABKB014218	ARE	AAACCA	724	Zea mays	ARE
GWHGABKB014218	ARE	AAACCA	1790	Zea mays	ARE
GWHGABKB014218	ARE	AAACCA	1969	Zea mays	ARE
GWHGABKB014218	CCAAT-box	CAACGG	1034	Hordeum vulgare	MYBHv1
