# Supplementary material for: Identification of gene family members and a key structural variation reveal important roles of OVATE genes in regulating tea (Camellia sinensis) leaf development
Source: Front Plant Sci. 2022 Sep 23;13:1008408. doi: 10.3389/fpls.2022.1008408 (PMC9539550; doi:10.3389/fpls.2022.1008408)
Supplement: Supplementary Table S3 — Gene pair information of the OVATE gene family in “ShuChaZao” and “DASZ” genomes. [file Table_3.XLS]

## Sheet: Sheet1
Gene Name	Syntenic Gene Pairs
CSS0014608.1	GWHGABKB014218
CSS0014608.1	GWHGABKB019091
CSS0040663.1	GWHTABKB027802
CSS0043168.1	GWHTABKB018054
CSS0033023.1	GWHTABKB030496
CSS0043063.1	GWHGABKB027802
CSS0001051.1	GWHGABKB007822
CSS0000964.1	GWHGABKB007822
CSS0000964.1	GWHGABKB007620
CSS0003463.1	GWHGABKB032651
CSS0033202.1	GWHGABKB009853
CSS0006035.1	GWHGABKB010862
CSS0018166.1	GWHGABKB010862
CSS0006083.1	GWHGABKB032836
CSS0002009.1	GWHGABKB014218
CSS0031257.1	GWHGABKB018054
CSS0047001.1	GWHGABKB032651
CSS0022682.1	GWHGABKB030496
CSS0048478.1	GWHGABKB030496
CSS0013646.1	GWHGABKB032651
CSS0026016.1
CSS0043313.1
CSS0006562.1
CSS0030687.1
CSS0023596.1
CSS0001807.1
CSS0035609.1
CSS0047083.1
