# Supplementary material for: Identification of gene family members and a key structural variation reveal important roles of OVATE genes in regulating tea (Camellia sinensis) leaf development
Source: Front Plant Sci. 2022 Sep 23;13:1008408. doi: 10.3389/fpls.2022.1008408 (PMC9539550; doi:10.3389/fpls.2022.1008408)
Supplement: Supplementary Table S4 — Expression levels of six candidate genes in four different transcriptome sources (TPM). [file Table_4.XLS]

## Sheet: Sheet1
Table S4 Expression levels of six candidate genes in four different transcriptome(TPM).
PRJNA394625	First leaf	Second leaf	Third leaf	Mature leaf	Old leaf
CSS0026016.1	0.577157	0.276461	0.209042	0	0
CSS0043313.1	4.35071	1.91504	0.305017	0	0
CSS0048478.1	4.46352	9.16482	5.67188	3.9761	1.44688
CSS0006562.1	0.497436	0.736058	0.634158	0.385689	0.0264267
CSS0040663.1	4.29381	2.616	0.599175	0.429061	0
CSS0030687.1	14.261	4.9556	0.983986	0.03831	0
PRJNA398691	Bud	Second leaf	Fourth leaf	Sixth leaf
CSS0026016.1	0.978482	0.183479	0.178003	0
CSS0043313.1	5.95355	0.530489	0	0
CSS0048478.1	1.28949	0.454264	0.00699833	0.168664
CSS0006562.1	0.403725	0.221057	0.188966	0.0575107
CSS0040663.1	7.59951	0.506782	0	0.152473
CSS0030687.1	7.76909	0.592967	0.012419	0
PRJNA400599	Bud	Yong leaf	Mature leaf	Flower	Root	Stem
CSS0026016.1	1.261	0.210862	0.006094	0	0.221325	0.260688
CSS0043313.1	3.69697	0.220564	0	0	0	0.022812
CSS0048478.1	5.81409	3.50277	1.92338	0.136215	0.673112	1.00132
CSS0006562.1	1.2244	0.220778	0.083215	0.232409	0.17375	0.133286
CSS0040663.1	3.22916	0.789301	0.012839	0.286914	2.27956	0.033144
CSS0030687.1	11.9005	0.730633	0	0	0	0.022812
PRJNA230752	Early stage lateral bud	Lateral-bud	Apical bud	One leaf and one bud	Two leaves and one bud	First leaf	Second leaf	Mature leaf	Old leaf	Flower	Seed	Root	Stem
CSS0026016.1	0.139352	1.11738	0.537478	0.859053	0.340399	0	0	0	0.181928	0.359932	0	0	0
CSS0043313.1	3.2354	7.26648	4.93726	5.71889	4.43127	2.1067	4.13706	0	0	0	0.248191	0.447522	0.135887
CSS0048478.1	0.946203	2.12161	1.02825	1.15337	1.22453	1.84306	1.6728	0.665543	1.68734	0.192288	0.398008	1.37522	0.808505
CSS0006562.1	1.04817	0.416643	0.463649	3.11204	0.365739	0.85892	0.382817	0.955134	0.610569	0.254737	0.910358	1.27207	0.533415
CSS0040663.1	9.38961	25.0798	11.0825	10.1041	19.595	6.12012	12.0745	0.442657	0.036269	4.25312	5.52013	8.28571	0.23819
CSS0030687.1	5.59517	11.6301	7.55001	10.7531	10.1937	3.22607	7.8532	0	0.211205	0.248191	0.447522	0.439725	0
