# Supplementary material for: Identification of gene family members and a key structural variation reveal important roles of OVATE genes in regulating tea (Camellia sinensis) leaf development
Source: Front Plant Sci. 2022 Sep 23;13:1008408. doi: 10.3389/fpls.2022.1008408 (PMC9539550; doi:10.3389/fpls.2022.1008408)
Supplement: Supplementary Table S5 — Quantitative primer sequences used in this study. [file Table_5.XLSX]

## Sheet: Sheet1
Gene ame	Forward primer	Reverse primer
CSS0026016.1	TGCTGACGAACAATACACC	CCACTATCATCTCAACCATC
CSS0043313.1	CACCACCACCTCAGAGTC	GAATCCATTGCCATAACCAC
CSS0030687.1	AGGAGGCGAAGACAAATG	CAAAAGCAGGACCAAGCA
CSS0006562.1	TGGAAGGGAAAGTGAAGG	GGTGAAAGCCTCAACAATC
CSS0048478.1	ACAGAGCAGCAAAGTAAAAG	TGTCAGATAACAAGCCAAC
CSS0040663.1	TCATCATTCGGGTCGTGC	TTTCGGTCGGAGATTTTGC
